# Supplementary material for: COOLAIR and PRC2 function in parallel to silence FLC during vernalization
Source: Proc Natl Acad Sci U S A. 2024 Jan 18;121(4):e2311474121. doi: 10.1073/pnas.2311474121 (PMC10823242; doi:10.1073/pnas.2311474121)
Supplement: Supplementary file 2 — Dataset S01 (XLSX) [file pnas.2311474121.sd01.xlsx]

## Sheet: Primers
Amplicon name	Forward reverse primer sequence (5'-3')	Reverse priemr sequence (5'-3')	Notes
Oligoes for Reverse transctipn and qPCR
UBC	CTGCGACTCAGGGAATCTTCTAA	TTGTGCCATTGAATTGAACCC
PP2A	ACTGCATCTAAAGACAGAGTTCC	CCAAGCATGGCCGTATCATGT
Total COOLAIR	TGCATCGAGATCTTGAGTGTATGT	ACGTCCCTGTTGCAAAATAAGC
VIN3	TGCTTGTGGATCGTCTTGTCA	TTCTCCAGCATCCGAGCAAG
FLC_spliced	AGCCAAGAAGACCGAACTCA	TTTGTCCAGCAGGTGACATC
VAL1	GGACATGGAACTGGCTGAGT	TCTTCTTTCTCCACCGCAAC
VEL1	AGTCCAACAACGATTACATTGTCCC	GTACAATGTCTGAGTCGGTTGTCC
VRN2	CAAAGCGCAAAAGAAAGTC	CAAGAACAATCCTCCCTAACT
SWN	AGAAATTGCTGGGTTAGTTGTG	GAGCATCGAGGACGTACTGAT
VAL2	ACAGAACACGGTTCGTCCTC	TGGTCGTAACCACTCAACCA
CLF	GTAGAAACTGCTGGGTCATTGGT	CAGATATTCCAAGTAAAACCCTTTG
VRN1	GTTAAAGCTGAAGAGCCAACG	CCCAGAAGGAAGATACATGATGC
VEL2	GAGGGCTCGTTAACAGACTTTGCTG	CCATGCGGTAATGATTGGTATCTCC
LHP1	TGAGGAGTTGGACATCACGA	CTTCCCATCAGACCTCAGCG
VRN5	TGTGAAGGTGATCAGGTGGC	TGCTCACAACAGATTGCTCCT
Oligoes for ChIP-qPCR
FLC -2300	ATCCAGAAAAGGGCAAGGAG	CGAATCGATTGGGTGAATG
FLC -1500	TGGAGGGAACAACCTAATGC	TCATTGGACCAAACCAAACC
FLC -300	ACTATGTAGGCACGACTTTGGTAAC	TGCAGAAAGAACCTCCACTCTAC	Only for Protein ChIP
FLC 0	GCCCGACGAAGAAAAAGTAG	TTCAAGTCGCCGGAGATACT	Only for Histone ChIP
FLC 0	GCCCGACGAAGAAAAAGTAG	TCCTCAGGTTTGGGTTCAAG	Only for Protein ChIP
FLC 250	CTGTTCTCTGTGACGCATCC	AGGGGGAACAAATGAAAACC	Only for Histone ChIP
FLC 250	CGACAAGTCACCTTCTCCAAA	AGGGGGAACAAATGAAAACC	Only for Protein ChIP
FLC 500	GGCGGATCTCTTGTTGTTTC	CTTCTTCACGACATTGTTCTTCC
FLC 700	TGAAGTTTCAAGCCATCTTTGA	TCACTCTGAAAAGAGACATTAATCA	Only for Histone ChIP
FLC 750	CGTGCTCGATGTTGTTGAGT	TCCCGTAAGTGCATTGCATA
FLC 1200	CCTTTTGCTGTACATAAACTGGTC	CCAAACTTCTTGATCCTTTTTACC
FLC 1500	TTGACAATCCACAACCTCAATC	TCAATTTCCTAGAGGCACCAA
FLC 2000	AGCCTTTTAGAACGTGGAACC	TCTTCCATAGAAGGAAGCGACT
FLC 2500	AGTTTGGCTTCCTCATACTTATGG	CAATGAACCTTGAGGACAAGG
FLC 3200	GGGGCTGCGTTTACATTTTA	GTGATAGCGCTGGCTTTGAT
FLC 4000	CTTTTTCATGGGCAGGATCA	TGACATTTGATCCCACAAGC	Only for Protein ChIP
FLC 4300	AGAACAACCGTGCTGCTTTT	TGTGTGCAAGCTCGTTAAGC
FLC 5200	CCGGTTGTTGGACATAACTAGG	CCAAACCCAGACTTAACCAGAC
FLC 5300	TTTTTGTTATGGTTAGGTTTGGA	AGTAGCACTACTTCTAGACACTTGGA	Only for Histone ChIP
FLC 5500	AGATTATAGATACTGCTTCCAAACT	TTCACACCACCAAATAACAAC	Only for Histone ChIP
FLC 5600	TAATCATCATGTGGGAGCAG	GGAGAGTCACCGGAAGATTG	Only for Histone ChIP
FLC 5700	TGGTTGTTATTTGGTGGTGTG	ATCTCCATCTCAGCTTCTGCTC	Only for Protein ChIP
FLC 6000	CGTGTGAGAATTGCATCGAG	AAAAACGCGCAGAGAGAGAG
FLC 6800	TTGTAAAGTCCGATGGAGACG	ACTCGGCGAGAAAGTTTGTG
STM	GCCCATCATGACATCACATC	GGGAACTACTTTGTTGGTGGTG
ACTIN	GATATTCAGCCACTTGTCTGTG	CTTACACATGTACAACAAAGAAGG
Oligoes for 3C-qPCR
LC	TTGTGTTTTGAAGACAAGATTGC	TTCATTTAGCAACGAAAGTGAAAAC	Uncut control
3C_Ib	CGTGCTCGATGTTGTTGAGT		Achor primer
3C_IId	TTGGTTTCCTTGAAGGTTGTG
3C_IIId	TGGCCAAGAGACTTTGTGTG
3C_Ivd	CTTCCGTAGTTCCGTCATCC
3C_Vd	AAGGCAACACAAACTTTCTCG
3C_VId	TGTCCTTGGCAAGAAAGAGG
Oligoes for genotyping FLClean
WT-FLC_F	TTGTAAAGTCCGATGGAGACG		Genotyping for WT FLC
FLC_1F	TGGCAAAATCCGTATTCGTGTTGCA		Genotyping for WT FLC_13
FLC_2F	TGCATATGCAATAGCGAGCAGTGGCGGA		Genotyping for WT FLC_13
FLC_3R		ACACTTCCTTCAATGTGGAATGGCGTT	Genotyping for WT FLC_24
FLC_4R		TGAAGAACTATCGTAATTATACGCAGCA	Genotyping for WT FLC_24
CAS9	TGCTCGCTAGTGCGGGCGAGCTGCA	TCGAAGTACTTGAAGGCTGCAGGCG	CAS9 genotyping
